# Supplementary material for: Ion Mobility-Derived Collision Cross-Sections Add Extra Capability in Distinguishing Isomers and Compounds with Similar Retention Times: The Case of Aphidicolanes
Source: Mar Drugs. 2022 Aug 23;20(9):541. doi: 10.3390/md20090541 (PMC9503386; doi:10.3390/md20090541)
Supplement: Supplementary file 1 [file marinedrugs-20-00541-s001.zip]

Archive with 1 entries (1 files):
- marinedrugs-1861053-supplementary.pdf
